# Supplementary material for: Two sympatric lineages of Australian Cnestus solidus share Ambrosiella symbionts but not Wolbachia
Source: Heredity (Edinb). 2023 Nov 10;132(1):43–53. doi: 10.1038/s41437-023-00659-w (PMC10798974; doi:10.1038/s41437-023-00659-w)
Supplement: Supplementary file 2 — Table S1 [file 41437_2023_659_MOESM2_ESM.xlsx]

## Sheet: Sheet1
ANIC Accession Number	Specimen ID	locality	trap	lat	long	Elev	Lineage identity	Ambrosiella sp. identity	wsp amplification
25-086124	1SEF.Cso.119.1	South East Forests	1	-37.0002	149.396	849.7			y
25-086125	2SEF.Cps.1119.1	South East Forests	1	-37.0002	149.396	849.7	1	2	y
25-086126	3SEF.Cso.1119.2	South East Forests	2	-37.004	149.427	833.9	1	2	y
25-086127	4SEF.Cso.1119.3	South East Forests	2	-37.004	149.427	833.9			y
25-086128	5SEF.Cps.1119.2	South East Forests	2	-37.004	149.427	833.9	1	2	y
25-086129	6SEF.Cso.1119.4	South East Forests	3	-37.0223	149.47	772.1	1	2	y
25-086130	7SEF.Cps.1119.12	South East Forests	3	-37.0223	149.47	772.1	1	2	y
25-086131	8SEF.Cso.1219.1	South East Forests	1	-37.0002	149.396	849.7	1		y
25-085744	9SEF.Cps.1219.1	South East Forests	1	-37.0002	149.396	849.7			y
25-085745	10SEF.Cso.1219.2	South East Forests	2	-37.004	149.427	833.9			y
25-085746	11SEF.Cps.1219.8	South East Forests	2	-37.004	149.427	833.9			y
25-085747	12SEF.Cso.1219.3	South East Forests	3	-37.0223	149.47	772.1			y
25-085748	13DENP.Cps.1119.1	Deua	1	-36.1098	149.571	917.1
25-085749	14DENP.Cso.1119.1	Deua	2	-36.1138	149.566	970.1	2	1
25-085750	15MBNP.Cps.1119.1	Morton	1	-35.1651	150.439	157.9			y
25-085751	16MBNP.Cps.1119.2	Morton	2	-35.1653	150.421	187	2	1
25-085752	17MBNP.Cps.1119.2	Morton	2	-35.1653	150.421	187	1	1	y
25-085753	18DONP.Cps.1119.1	Dorrigo	1	-30.3639	152.799	763.4	1	1
25-085754	19DONP.Cps.1119.2	Dorrigo	2	-30.3607	152.799	742			y
25-085755	20DONP.Cso.1119.1	Dorrigo	3	-30.356	152.784	803	1		y
25-085756	21DONP.Cps.1119.3	Dorrigo	3	-30.356	152.784	803			y
25-085757	22WWNP.Cps.0320.1	Willi Willi	1	-31.212	152.416	743	2	1
25-085758	23CR.Cps.1119.1	Cedar Ridge	1	-33.4784	150.703	173	1		y
25-085759	24CR.Cso.1119.1	Cedar Ridge	1	-33.4784	150.703	173	2	1
25-085760	25CR.Cso.1119.2	Cedar Ridge	2	-33.4779	150.703	175
25-085761	26CR.Cps.1119.3	Cedar Ridge	3	-33.4784	150.703	159	1	1	y
25-085762	27CR.Cso.1119.3	Cedar Ridge	3	-33.4784	150.703	159	2
25-085763	28CR.Cps.1119.3	Cedar Ridge	3	-33.4784	150.703	159	1		y
25-085764	29CR.Cps.0120.1	Cedar Ridge	3	-33.4784	150.703	159
25-085765	30CR.Cso.0120.1	Cedar Ridge	1	-33.4784	150.703	173
25-085766	31CR.Cso.0120.2	Cedar Ridge	3	-33.4784	150.703	159
25-085767	32CR.Cps.0120.3	Cedar Ridge	3	-33.4784	150.703	159	1		y
25-085768	33CR.Cso.0220.1	Cedar Ridge	1	-33.4784	150.703	173
25-085769	34CR.Csp.0220.2	Cedar Ridge	3	-33.4784	150.703	159
25-085770	35CR.Cps.0220.1	Cedar Ridge	3	-33.4784	150.703	159
25-085771	36SSF.Cso.0119.1	Strickland	2	-33.3743	151.325	130	2
25-085772	37SSF.Cso.0119.3	Strickland	2	-33.3743	151.325	130	2
25-085773	38SSF.Cps.0119.3	Strickland	2	-33.3743	151.325	130	1	1	y
25-085774	39SSF.Cps.0219.1	Strickland	2	-33.3743	151.325	130			y
25-085775	40SSF.Cps.0319.1	Strickland	2	-33.3743	151.325	130	1		y
25-085776	41SSF.Cso.0319.1	Strickland	2	-33.3743	151.325	130	2		y
25-085777	42SSF.Cso.0419.1	Strickland	2	-33.3743	151.325	130			y
25-085778	43SSF.Cps.0919.1	Strickland	2	-33.3743	151.325	130			y
25-085779	44SSF.Cso.1019.3	Strickland	1	-33.3717	151.321	158.8			y
25-085780	45SSF.Csp.1019.6	Strickland	1	-33.3717	151.321	158.8	1	1	y
25-085781	46SSF.Csp.1119.1	Strickland	1	-33.3717	151.321	158.8			y
25-085782	47SSF.Cps.0220.1	Strickland	1	-33.3717	151.321	158.8			y
25-085783	48Barr.Cso.0219.1	Barrington	1	-32.1551	151.53	358	1	1	y
25-085784	49Barr.Cps.0219.2	Barrington	2	-32.1546	151.53	365
25-085785	50Barr.Cps.0219.2	Barrington	2	-32.1546	151.53	365	1
25-085786	51Barr.Cso.0219.2	Barrington	2	-32.1546	151.53	365	1		y
25-085787	52Barr.Cps.0919.1	Barrington	4	-32.1478	151.503	630	1
25-085788	53Barr.Csp.0919.1	Barrington	3	-32.1568	151.518	477
25-085789	54Barr.Cso.0919.2	Barrington	4	-32.1478	151.503	630	1
25-085790	55Barr.Cso.1019.1	Barrington	3	-32.1568	151.518	477			y
25-085791	56Barr.Csp.1019.2	Barrington	3	-32.1568	151.518	477			y
25-085792	57Barr.Cps.1019.2	Barrington	4	-32.1478	151.503	630			y
25-085793	58Barr.Cps.1019.3	Barrington	5	-32.1139	151.479	655	1	1	y
25-085794	59Barr.Cps.1119.2	Barrington	4	-32.1478	151.503	630	1		y
25-085795	60NCNP.Cps.1219.2	Nightcap	2	-28.6071	153.365	411.6	1	1
25-085796	61NCNP.Cps.1219.2	Nightcap	2	-28.6071	153.365	411.6	1	1	y
25-085797	62NCNP.Cps.1219.2	Nightcap	2	-28.6071	153.365	411.6			y
25-085798	63NCNP.Cps.1219.3	Nightcap	3	-28.6372	153.364	296.3			y
25-085799	64NCNP.Cps.1219.3	Nightcap	3	-28.6372	153.364	296.3
25-085800	65NCNP.Cps.1219.3	Nightcap	3	-28.6372	153.364	296.3
25-085801	66NCNP.Cps.0120.1	Nightcap	1	-28.6104	153.388	354	1		y
25-085802	67NCNP.Cps.0120.1	Nightcap	1	-28.6104	153.388	354
25-085803	68NCNP.Cps.0120.2	Nightcap	2	-28.6071	153.365	411.6			y
25-085804	69NCNP.Cps.0120.2	Nightcap	2	-28.6071	153.365	411.6	1		y
25-085805	70NCNP.Cps.0120.3	Nightcap	3	-28.6372	153.364	296.3	1
25-085806	71NCNP.Cps.0120.3	Nightcap	3	-28.6372	153.364	296.3	1	1	y
25-085807	72LANP.Cps.1008.1	Lamington	Malaise	-28.21	153.127	845	2	1
25-085808	73LANP.Cps.1009.2	Lamington	Malaise	-28.21	153.127	845	2
25-085809	74LANP.Cso.1209.1	Lamington	Malaise	-28.21	153.127	845
25-085810	75Bris.Cps.1119.1	Brisbane	Malaise	-28.21	153.127	845	1	1	y
25-085811	76DNP.Cps.1219.1	D'Aguilar	2	-27.3836	152.797	253.6			y
25-085812	77DNP.Cps.1219.2	D'Aguilar	3	-27.3861	152.786	413	1	1	y
25-085813	78DNP.Cps.0320.1	D'Aguilar	4	-27.094	152.695	567.8	1	1	y
25-085814	79DNP.Cps.0320.2	D'Aguilar	5	-27.0365	152.682	497.1			y
25-085815	80BaSF.Cso.0110.1	Barakula	Malaise	-26.242	150.824	450	2	1
25-085816	81BaSF.Cso.0110.2	Barakula	Malaise	-26.242	150.824	450
25-085817	82BuNP.Cps.0320.1	Bulburin	2	-24.5244	151.468	605	1	1	y
25-085818	83BuNP.Cps.0320.1	Bulburin	2	-24.5244	151.468	605	2
25-085819	84BuNP.Cso.0320.1	Bulburin	2	-24.5244	151.468	605
25-085820	85Glad.Cps.1119.1	Gladstone	Panel	-23.8366	151.255	27			y
25-085821	86Glad.Cps.1119.1	Gladstone	Panel	-23.8366	151.255	27	1	1
25-085822	87Glad.Cps.1119.1	Gladstone	Panel	-23.8366	151.255	27	1	1	y
25-085823	88PaNP.Cps.0220.1	Paluma	2	-19.2395	146.425	428	1	1	y
25-085824	89PaNP.Cps.0220.1	Paluma	2	-19.2395	146.425	428	1	1	y
25-085825	90PaNP.Cps.0220.1	Paluma	2	-19.2395	146.425	428			y
25-085826	91GNP.Cps.0419.1	Girringun	1	-18.4148	145.772	68	1	1	y
	92Tas.Cps.0119.1	Musselroe	Malaise	-40.7963	148.063	12
	93Tas.Cps.1218.1	Cape Portland	Malaise	-40.7473	147.962	4
	94Tas.Cps.0209.1	Bracknell	Log	-41.6894	146.906	216
	95Tas.Cps.0209.2	Bracknell	Log	-41.6894	146.906	216	1	1
25-085827	100Coffs.Cps.1220.1	Coffs Harbour	1	-30.309	153.133		1		y
