# Supplementary material for: Two sympatric lineages of Australian Cnestus solidus share Ambrosiella symbionts but not Wolbachia
Source: Heredity (Edinb). 2023 Nov 10;132(1):43–53. doi: 10.1038/s41437-023-00659-w (PMC10798974; doi:10.1038/s41437-023-00659-w)
Supplement: Supplementary file 3 — Table S2 [file 41437_2023_659_MOESM3_ESM.xlsx]

## Sheet: Sheet1
	Primer information and reaction template						Cycling conditions
Organism	Locus	Primer name	Amplification/Sequencing	Sequence (5'-3')	Reference	Template amount (uL)	Denaturation (˚C & secs)	Annealing (˚C & secs)	Extension (˚C & secs)	Cycles	Final Extension (˚C & mins)
Cnestus	COI	S1718	A+S	﻿GGAGGATTTGGAAATTGATTAGTTCC	Jordal et al. 2011	1	94, 30	46, 50	72, 60	40	72, 10
		A2411	A+S	﻿GCTAATCATCTAAAAACTTTAATTCCWGTWG	Jordal et al. 2011
	ArgK	ArgK forB2	A+S	﻿GAYTCCGGWATYGGWATCTAYGCTCC	Jordal et al. 2011	2	94, 30	52. 50	72, 60	40	72, 10
		ArgK revB1	A+S	﻿TCNGTRAGRCCCATWCGTCTC	Jordal et al. 2011
	CAD	CAD for4	A+S	﻿TGGAARGARGTBGARTACGARGTGGTYCG	Jordal et al. 2011	2	94, 30	50, 50	72, 60	40	72, 10
		CAD rev1mod	A+S	﻿GCCATYRCYTCBCCYACRCTYTTCAT	Jordal et al. 2011
	EF-1a	S149	A+S	﻿ATCGAGAAGTTCGAGAAGGAGGCYCARGAAATGGG	Jordal et al. 2011	2	94, 30	58-44, 50	72, 60	38	72, 10
		A1043	A+S	﻿GTATATCCATTGGAAATTTGACCNGGRTGRTT	Jordal et al. 2011
	28S	S3690	A+S	﻿GAGAGTTMAASAGTACGTGAAAC	Jordal et al. 2011	2	94, 30	55, 50	72, 60	38	72, 10
		A4394	A+S	﻿TCGGAAGGAACCAGCTACTA	Jordal et al. 2011
Ambrosiella	ITS1	Cerato-1F	A+S	GCGGAGGGATCATTACTGAG	Harrington et al. 2014	2	85, 95	58, 60	72, 120	36	72, 15
		ITSCer3.7R	A+S	GTGAAATGACGCTCGGACAG	Harrington et al. 2014
	ITS2	ITSCer3.5	A+S	CAACGGATCTCTTGGCTCTA	Harrington et al. 2014	2	85, 95	50, 60	72, 120	36	72, 15
		ITS4	A+S	﻿TCCTCCGCTTATTGATATGC	White et al. 1990
	ITS	ITS1F	A+S	﻿TCCGTAGGTGAACCTGCGG	White et al. 1990	1	95, 30	51, 30	72, 60	36	72, 8
		ITS4	A+S	﻿TCCTCCGCTTATTGATATGC	White et al. 1990
	LSU	LR3	A+S	﻿TCCGTAGGTGAACCTGCGG	Vilgalys & Hester 1990	1	94, 45	55, 45	72, 90	36	72, 10
		LR5	S	﻿ATCCTGAGGGAAACTTC	Vilgalys & Hester 1990
		LROR	A+S	﻿ACCCGCTGAACTTAAGC	Vilgalys & Hester 1990
	SSU	NS4Cer	A+S	﻿CACTTTGATTTCTCGAAAG	Mayers et al. 2020	1	94, 30	52, 40	72, 60	36	72, 15
		NS1	A+S	﻿GTAGTCATATGCTTGTCTC	White et al. 1990
		SR9RCer	A+S	﻿GGCATCAGTATTCAGCTGTC	Mayers et al. 2020
		NS8	A+S	TCCGCAGGTTCACCTACGGA	White et al. 1990
	tef1-a	EFCF1	A+S	﻿AGTGCG GTGGTATCGACAAG	Oliveira et al. 2015	1	94, 30	62, 45	72, 45	36	72, 10
		EFCF6	A+S	﻿CATGTCACGGACGGCGAAAC	Oliveira et al. 2015
		EFCF2	S	﻿TGCTCAACGGGTCTG GCCAT	Oliveira et al. 2015
		REFCer3	S	﻿CARACHCGTGAGCAYGCTCT	Mayers et al. 2020
Wolbachia	wsp	81F	A+S	﻿TGGTCCAATAAGTGATGAAGAAAC	Braig et al. 1998	2	94, 30	55, 30	72, 60	36	72, 10
		691R	A+S	﻿AAAAATTAAACGCTACTCCA	Braig et al. 1998
	gatB	gatB_F1	A+S	﻿TGGYAAYTCRGGYAAAGATGA	Baldo et a. 2006	2	94, 30	55, 30	72, 60	35	72, 10
		gatB_R1	A+S	﻿GAKTTAAAYCGYGCAGGBGTT	Baldo et a. 2006
	coxA	coxA_F1	A+S	﻿TTGGRGCRATYAACTTTATAG	Baldo et a. 2006	2	94, 30	55, 30	72, 60	35	72, 10
		coxA_R1	A+S	﻿CTAAAGACTTTKACRCCAGT	Baldo et a. 2006
	hcpA	hcpA_F1	A+S	﻿GAAATARCAGTTGCTGCAAA	Baldo et a. 2006	2	94, 30	53, 30	72, 60	35	72, 10
		hcpA_R1	A+S	﻿GAAAGTYRAGCAAGYTCTG	Baldo et a. 2006
	ftsZ	ftsZ_F1	A+S	﻿ATYATGGARCATATAAARGATAG	Baldo et a. 2006	2	94, 30	52, 30	72, 60	35	72, 10
		ftsZ_R1	A+S	﻿TCRAGYAATGGATTRGATAT	Baldo et a. 2006
	fbpA	fbpA_F1	A+S	﻿GCTGCTCCRCTTGGYWTGAT	Baldo et a. 2006	2	94, 30	58, 30	72, 60	35	72, 10
		fbpA_R1	A+S	﻿CCRCCAGARAAAAYYACTATTC	Baldo et a. 2006
