# Supplementary material for: Two sympatric lineages of Australian Cnestus solidus share Ambrosiella symbionts but not Wolbachia
Source: Heredity (Edinb). 2023 Nov 10;132(1):43–53. doi: 10.1038/s41437-023-00659-w (PMC10798974; doi:10.1038/s41437-023-00659-w)
Supplement: Supplementary file 4 — Table S3 [file 41437_2023_659_MOESM4_ESM.xlsx]

## Sheet: Sheet1
Species	Culture Collection Code	28S	18S	tEF-1a
Ambrosiella isolate 1	DAR85402	OM293935	OM293936	OM293937
Ambrosiella aff. grossmanniae NRgro1	C3899 (CBS 142648)	MG269983	MG950190	MG944395
Ambrosiella batrae	C3130 (CBS 139735)	KY744584	KR673881	KT290320
Ambrosiella beaveri	C2749 (CBS 121750)	KF646765	KR673882	KT318380
Ambrosiella catenulata	C3913 (CBS 142649)	MG269982	MG950189	MG944394
Ambrosiella cleistominuta	C3843 (CBS 141682)	KY744585	KX925304	KX925309
Ambrosiella grossmanniae	C3151 (CBS 137359)	KY744587	KR673884	KT318382
Ambrosiella hartigii	C1573 (CBS 404.82)	KY744588	KR673885	KT318383
Ambrosiella nakashimae	C3445 (CBS 139739)	KY744586	KR673883	KT318381
Ambrosiella roeperi	M290 (BPI 910622)	—	KX342072	KX354426
Ambrosiella xylebori	C2448 (CBS 135864)	KF646767	KR673886	KT318384
Ceratocystis adiposa	C999/CBS600.74	KM495318	KR673887	KT318385
Ceratocystis norvegica	C3124 (UAMH 9778)	KY744591	KR673894	KT318390
Meredithiella norrisii	C3152 (CBS 139737)	KY744589	KR673888	KT318386
Meredithiella fracta	C4171 (CBS 142645)	KY744590	KY744594	KY773179
Meredithiella sp.	M545	KY744223	KY744227	KY773180
Tohsoniella nipponensis	C3904 (CBS 141492)	MG269978	KX342070	KX354420
Toshionella taiwanensis	C3687 (CBS 141494)	MG269980	KX342071	KX354425
Toshionella transmara	C3908 (CBS 141493)	MG269979	KX342071	KX354422
