# Supplementary material for: Two sympatric lineages of Australian Cnestus solidus share Ambrosiella symbionts but not Wolbachia
Source: Heredity (Edinb). 2023 Nov 10;132(1):43–53. doi: 10.1038/s41437-023-00659-w (PMC10798974; doi:10.1038/s41437-023-00659-w)
Supplement: Supplementary file 5 — Table S4 [file 41437_2023_659_MOESM5_ESM.xlsx]

## Sheet: Sheet1
Sample ID/Species	COI	ArgK	CAD	EF-1a	28S rRNA
2.SEF.Cps.1119.1	seq as OM293910	OM293923	OM293928	OM293931	OM293934
3.SEF.Cso.1119.2	seq as OM293910	seq as OM293923	seq as OM293928	seq as OM293931	seq as OM293934
5.SEF.Cps.1119.2	seq as OM293910	seq as OM293923	—	—	—
6.SEF.Cps.1119.4	seq as OM293910	seq as OM293923	—	—	—
7.SEF.Cps.1119.12	seq as OM293910	seq as OM293923	—	—	—
8.SEF.Cso.1219.1	seq as OM293910	seq as OM293923	—	—	—
14.DENP.Cso.1119.1	seq as OM293907	seq as OM293924	OM293929	OM293932	seq as OM293934
16.MBNP.Cps.1119.2	OM293905	OM293924	—	—	—
17.MBNP.Cps.1119.2	OM293912	seq as OM293923	—	—	seq as OM293934
18.DONP.Cps.1119.1	seq as OM293916	OM293925	—	—	seq as OM293934
20.DONP.Cso.1119.1	seq as OM293910	seq as OM293923	—	—	—
22.WWNP.Cps.0320.1	OM293909	seq as OM293924	seq as OM293929	OM293933	seq as OM293934
23.CR.Cps.1119.1	OM293911	seq as OM293925	—	—	—
24.CR.Cso.1119.1	OM293907	seq as OM293924	—	—	—
26.CR.Cps.1119.3	seq as OM293910	seq as OM293925	—	—	—
27.Cr.Cso.1119.3	OM293904	seq as OM293924	—	—	—
28.CR.Cso.1119.3	seq as OM293911	seq as OM293923	—	—	—
32.Cr.CPS.0120.3	seq as OM293910	seq as OM293923	—	—	—
36.SEF.Cso.0119.1	OM293903	seq as OM293924	—	—	—
37.SSF.Cso.0119.3	OM293906	seq as OM293924	—	—	—
38.SSF.Cps.0119.3	seq as OM293910	seq as OM293923	—	—	—
40.SSF.Cps.0319.1	seq as OM293910	seq as OM293924	—	—	—
41.SSF.Cso.0319.1	seq as OM293907	seq as OM293924	—	—	—
45.SEF.Cps.1019.6	seq as OM293910	seq as OM293925	—	—	—
48.Barr.Cso.0219.1	OM293916	seq as OM293923	—	—	—
50.Barr.Cps.0219.2	OM293917	seq as OM293925	—	—	—
51.Barr.Cso.0219.2	seq as OM293910	OM293926	—	—	—
52.Barr.Cps.0919.1	OM293920	seq as OM293925	—	—	—
54.Barr.Cso.0919.2	seq as OM293917	seq as OM293923	—	—	—
58.Barr.Cps.1019.3	seq as OM293916	seq as OM293923	—	—	—
59.Barr.Cps.1119.2	seq as OM293910	seq as OM293923	—	—	—
60.NCNP.Cps.1219.2	seq as OM293910	seq as OM293923	—	—	—
61.NCNP.Cps.1219.2	OM293918	seq as OM293923	—	—	—
66.NCNP.Cps.0120.1	seq as OM293913	seq as OM293923	—	—	—
69.NCNP.Cps.0120.2	OM293913	seq as OM293923	—	—	—
70.NCNP.Cps.0120.3	seq as OM293910	seq as OM293923	—	—	—
71.NCNP.Cps.0120.3	seq as OM293910	seq as OM293923	—	—	—
72.LANP.Cps.1008.1	seq as OM293908	—	—	—	—
73.LANP.Cps.1009.2	seq as OM293908	—	—	—	—
75.Bris.Cps.1119.1	seq as OM293910	seq as OM293923	—	—	—
77.DNP.Cps.1219.2	OM293915	seq as OM293923	—	—	—
78.DNP.Cps.0320.1	seq as OM293910	seq as OM293923	—	—	—
80.BaSF.Cso.0110.1	seq as OM293908	seq as OM293924	—	—	—
82.BuNP.Cps.0320.1	OM293921	seq as OM293923	—	—	—
83.BuNP.Cps.0321.1	OM293908	seq as OM293924	—	—	—
86.Glad.Cps.1119.1	OM293919	seq as OM293925	—	—	—
87.Glad.Cps.1119.1	seq as OM293919	seq as OM293923	—	—	—
88.PaNP.Cps.0220.1	OM293922	seq as OM293923	OM293930	seq as OM293931	seq as OM293934
89.PaNP.Cps.02201.	seq as OM293922	seq as OM293923	—	—	—
91.GNP.Cps.0419.1	OM293914	OM293927	—	—	—
95.Tas.Cps.0209.2	OM293910	—	—	—	—
100.Coffs.Cps.1220.1	seq as OM293913	seq as OM293923	—	—	—
Anisandrus dispar	GU808699.1	GU808661.1	GU808622.1	GU808738.1	GU808584.1
Cnestus ater	GU808705.1	GU808667.1	GU808627.1	GU808742.1	GU808590.1
Cnestus bimaculatus	GU808694.1	GU808657.1	GU808619.1	—	GU808579.1
Cnestus improcerus	GU808715.1	GU808675.1	GU808636.1	GU808752.1	GU808599.1
Cnestus mutilatus	GU808719.1	GU808678.1	GU808641.1	GU808755.1	GU808603.1
Cnestus pseudosuturalis	GU808695.1	GU808658.1	GU808620.1	GU808734.1	GU808580.1
Hadrodemius comans	HM064089.1	—	HM064270.1	—	HM099708.1
Hadrodemius globus	HM064088.1	HM064361.1	HM064269.1	HM064186.1	HM099707.1
