# Supplementary material for: Two sympatric lineages of Australian Cnestus solidus share Ambrosiella symbionts but not Wolbachia
Source: Heredity (Edinb). 2023 Nov 10;132(1):43–53. doi: 10.1038/s41437-023-00659-w (PMC10798974; doi:10.1038/s41437-023-00659-w)
Supplement: Supplementary file 6 — Tabel S5 [file 41437_2023_659_MOESM6_ESM.xlsx]

## Sheet: Sheet1
Strain	Host Species	wsp
wCsolid	Cnestus solidus	OM307448
wMel	Drosophila melanogaster	AE017196
wHa	Drosophila simulans - Hawaii	CP003884
wNo	Drosophila simulans - Noumea	CP003883
wRi	Drosophila simulans - Riverside	CP001391
wEi	Euwallacea interjectus	AB588925
wEv	Euwallacea validus	AB588926
wXdi1	Xyleborus dispar	LC041011
wXdi2	Xyleborus dispar	LC041012
wXdi3	Xyleborus dispar	LC041013
wXdi4	Xyleborus dispar	LC041014
wXsc	Xyleborus schaufussi	AB588928
wXse	Xyleborus seiryorensis	AB588929
wXc	Xylosandrus crassiusculus	AB588930
wXge1	Xylosandrus germanus	AB359039
wXge2	Xylosandrus germanus	AB359040
wXge3	Xylosandrus germanus	AB359041
wXge4	Xylosandrus germanus	AB359042
wXge5	Xylosandrus germanus	AB359043
wXge6	Xylosandrus germanus	LC041015
