# Supplementary material for: Two sympatric lineages of Australian Cnestus solidus share Ambrosiella symbionts but not Wolbachia
Source: Heredity (Edinb). 2023 Nov 10;132(1):43–53. doi: 10.1038/s41437-023-00659-w (PMC10798974; doi:10.1038/s41437-023-00659-w)
Supplement: Supplementary file 7 — Table S6 [file 41437_2023_659_MOESM7_ESM.xlsx]

## Sheet: Sheet1
Strain	Host	ST	gatB	coxA	hcpA	ftsZ	fbpA
wCsolid	Cnestus solidus	19	7	6	7	3	8
wAenc	Acraea encedon	3	9	11	12	11	12
wAspa	Acromis sparsa	5	23	2	26	21	26
wAalb	Aedes albopictus	2	3	2	2	10	3
wAape	Agelenopsis aperta	65	32	33	38	30	37
wNau1	Aramigus conirostris	190	9	14	13	96	181
wBmal	Brugia malayi	35	28	29	33	26	30
wCleo	Campontus leonardi	57	49	44	53	42	49
wCalt	Chelymorpha alternans	7	9	14	15	12	14
wMel	Drosophila melanogaster	1	1	1	1	1	1
wDrec	Drosophila recens	13	1	1	1	3	1
wHa	Drosophila simulans - Hawaii	19	7	6	7	3	8
wNo	Drosophila simulans - Noumea	16	5	4	4	4	5
wRi	Drosophila simulans - Riverside	17	22	23	24	3	23
﻿wEi	Euwallacea interjectus	207	53	77	64	55	191
wEv	Euwallacea validus	208	133	32	133	103	49
wEpa	Evagetes parvus	119	76	33	81	32	71
wNau4	Mimigraphus ocellatus	193	79	107	124	97	132
wNgir	Nasonia giraulti	25	11	17	18	3	17
wNau5	Naupactus cervinus	194	127	14	126	11	9
wNoto	Notoncus sp.	53	46	42	23	6	17
wSniv	Solenopsis invicta	29	19	20	22	17	20
wTcon	Tribolium confusum	30	6	5	6	18	7
wXsc	Xyleborinus schaufussi	208	133	32	133	103	49
wXse	Xyleborinus seiroyensis	201	53	77	64	55	61
wXc	Xylosandrus crassiusculus	209	53	113	134	6	63
wXge1	Xylosandrus germanus	131	77	61	55	53	96
wXge2	Xylosandrus germanus	138	33	152	32	98	98
wXge3	Xylosandrus germanus	139	47	153	75	99	97
wXge5	Xylosandrus germanus	140	47	154	76	99	97
